# Supplementary material for: Effect of Uniaxial Compression Frequency on Osteogenic Cell Responses in Dynamic 3D Cultures
Source: Bioengineering (Basel). 2023 Apr 27;10(5):532. doi: 10.3390/bioengineering10050532 (PMC10215508; doi:10.3390/bioengineering10050532)
Supplement: Supplementary file 1 [file bioengineering-10-00532-s001.zip]

Archive with 1 entries (1 files):
- bioengineering-2306293-supplementary.docx
